# Supplementary material for: Analysis of KRAS Mutation Subtype in Tissue DNA and Cell-Free DNA Using Droplet Digital PCR and the Function of Cell-Free DNA as a Recurrence Predictive Marker in Pancreatic Cancer
Source: Biomedicines. 2021 Nov 2;9(11):1599. doi: 10.3390/biomedicines9111599 (PMC8615414; doi:10.3390/biomedicines9111599)
Supplement: Supplementary file 1 [file biomedicines-09-01599-s001.zip]

Archive with 1 entries (1 files):
- biomedicines-1403965-supplementary.pdf
